# Supplementary material for: Comparison of Heat and Drought Stress Responses among Twelve Tartary Buckwheat (Fagopyrum tataricum) Varieties
Source: Plants (Basel). 2022 Jun 6;11(11):1517. doi: 10.3390/plants11111517 (PMC9183088; doi:10.3390/plants11111517)
Supplement: Supplementary file 1 [file plants-11-01517-s001.zip]

Archive with 1 entries (1 files):
- plants-1685598-supplementary.pdf
